# Supplementary material for: Transcriptome Profiling of Mouse Corpus Callosum After Cerebral Hypoperfusion
Source: Front Cell Dev Biol. 2021 Jun 17;9:685261. doi: 10.3389/fcell.2021.685261 (PMC8248229; doi:10.3389/fcell.2021.685261)
Supplement: Supplementary file 1 [file Table_1.XLSX]

## Sheet: Supplementay Table 1
		Sham				BCAS
RIN	7.9	7.1	7.7		7.7	8.2	7.2
%pseudo-alligned	86.2	86.2	86.6		86.0	85.9	86.3

## Sheet: Spplementary Table 2
	gene name	log2Fold	padj		gene name	log2Fold	padj
	Sp7	1.80877	4.17501e-13		Nostrin	-0.865024	0.00270052
	Clspn	0.95557	0.017578		Col23a1	-0.8361	0.000116963
	Slc5a7	0.948775	0.060874		Kcnk12	-0.777186	0.00540346
	Tep1	0.866164	0.0762755		Rtn4rl2	-0.747373	6.74196e-05
	Nphp3	0.767678	0.00376584		Ptgis	-0.73676	0.0549049
	Bmf	0.736683	0.017578		Scand1	-0.672976	0.0444668
	Rab7b	0.657443	0.0598956		Zbtb16	-0.664429	0.00979782
	Pcdhgb5	0.616482	0.0438885		Runx2	-0.648907	0.00623298
	Pde1c	0.608687	0.00646126		Tmem160	-0.644289	2.43614e-07
	Mcam	0.601062	0.000348378		Cbln1	-0.62817	0.0985001
	Onecut2	0.576421	0.0598956		Cpne9	-0.614194	0.00788656
	Scn4b	0.573362	0.0444668		Tonsl	-0.608061	0.0157621
	Rpgrip1l	0.555166	0.0480677		Wnt10a	-0.602413	0.0157621
	Prima1	0.552988	0.0897118		Vstm2l	-0.59125	0.00977043
	Opalin	0.550281	0.0037497		Xdh	-0.589947	0.099534
	Ace	0.548871	0.060874		Igfbp2	-0.585347	0.0137583
	Tgfa	0.545138	0.0242989		Igfn1	-0.563888	0.0242989
	Cln8	0.53765	0.0762755		Nr2f2	-0.556956	0.099534
	Col9a3	0.522919	0.0106651		Ism1	-0.549259	0.0676
	Map3k1	0.521007	0.0515712		Cdkn1a	-0.53867	0.0481257
	Frmd4b	0.519056	0.00977043		Nell1	-0.528489	0.0650231
	Pcdhga5	0.516545	0.099534		Zfp771	-0.504689	0.0247724
	Fgfr2	0.490244	0.00348299		Epop	-0.490817	0.0151932
	Trim59	0.487423	0.0442667		Cables1	-0.484804	0.00977043
	Srgap1	0.481872	0.0858231		Mdga1	-0.479424	0.0694816
	Dgki	0.468692	0.0541625		Bhlhe40	-0.472786	0.0774138
	Plekhg3	0.467729	0.00885058		Ier5l	-0.447751	0.0434986
	Kcnk13	0.464012	0.0434986		Camk2n2	-0.443913	0.00737006
	Prox1	0.462363	0.0434986		Cdh22	-0.440736	0.00540346
	Enpp6	0.458755	0.0130008		Cntfr	-0.437222	0.0018639
	Erbb3	0.458717	0.0205245		Podxl2	-0.417945	0.00125412
	Dusp16	0.458021	0.099534		Scn1b	-0.417535	0.099534
	Plxnb3	0.447465	0.00977043		Neurod2	-0.416823	0.099534
	Lpar1	0.441754	0.0228817		Bcl6	-0.403686	0.0480677
	Olfml1	0.437568	0.0736858		Vwa5b2	-0.403266	0.00387258
	Pde8a	0.436925	0.0262831		Cacng8	-0.392025	0.0694816
	Nmral1	0.434197	0.0939338		Taf10	-0.371242	0.0900966
	Plekhh1	0.433913	0.0157621		Bok	-0.369423	0.0448518
	Ttyh2	0.431979	0.0418702		Grasp	-0.364653	0.0249887
	Cplane1	0.430942	0.0027922		Arf6	-0.357775	0.0480677
	Erbin	0.430384	0.0515712		Vstm2b	-0.356932	0.0838679
	Prkcq	0.421093	0.0694816		Glrx5	-0.354774	0.016161
	Insc	0.420493	0.0769282		Fam171a2	-0.352513	0.0598956
	Neat1	0.419533	0.0481257		Il17d	-0.342134	0.0692974
	Tspan2	0.419161	0.0480677		Ttll11	-0.335557	0.0268013
	Tmem63a	0.417501	0.0400589		Bri3	-0.320913	0.0676
	Frmd8	0.416411	0.0762755		Ndufb4	-0.319302	0.099534
	Cldn11	0.416174	0.0606068		Dact3	-0.311305	0.0258614
	Sec14l5	0.415229	0.0483266		Pitpna	-0.2765	0.099534
	Litaf	0.415064	0.0442667
	Gpr37	0.413907	0.0598956
	Coch	0.413227	0.0866529
	Tmem98	0.411851	0.0868433
	Hs3st1	0.411501	0.0418702
	Phldb1	0.409952	0.0571022
	Aspa	0.409538	0.0484917
	Mal	0.409367	0.0528986
	Ppfibp2	0.407878	0.0948391
	Elovl7	0.40692	0.0701189
	Tmem88b	0.406825	0.060874
	Gab1	0.405646	0.0559528
	Dock10	0.404638	0.0650231
	Dock6	0.403653	0.0762755
	Hipk2	0.3986	0.0939338
	Cerox1	0.398286	0.099534
	Adamts4	0.397379	0.0720623
	Padi2	0.394974	0.0598956
	Anln	0.393311	0.0480677
	Fa2h	0.392639	0.0923695
	Plp1	0.392336	0.0258614
	Gjc3	0.391917	0.0866529
	Akap9	0.391654	0.00977043
	Evi2a	0.39131	0.0480677
	Unc5b	0.39021	0.0923695
	Mog	0.38723	0.099534
	Sema6a	0.385635	0.0559528
	Sox2ot	0.373684	0.0422662
	Cers2	0.372885	0.099534
	Itpr2	0.371669	0.0444668
	Micall1	0.367499	0.0480677
	Tspan15	0.356904	0.0552802
	Bcas1	0.351425	0.0610597
	Pacs2	0.342817	0.0838679
	Clic4	0.331434	0.0940041
	Fnbp1	0.322322	0.0700107
	Enpp2	0.311642	0.0980359
	Rasgef1b	0.307604	0.099534

## Sheet: Supplementary Table 3
	GO term	Description	Hits	LogP
	*upregulated genes
	GO:0048709	oligodendrocyte differentiation	Aspa|Enpp2|Plp1|Tspan2|Tmem98|Opalin|Fa2h	-6.5
	GO:0007272	ensheathment of neurons	Mal|Cldn11|Plp1|Tspan2|Bcas1|Tmem98|Gjc3|Fa2h	-6.4
	GO:0001568	blood vessel development	Ace|Fgfr2|Gab1|Hipk2|Enpp2|Prox1|Sema6a|Tgfa|Clic4|Cplane1|Mcam|Unc5b	-4.4
	*downregulated genes
	GO:1905809	negative regulation of synapse organization	Cbln1|Neurod2|Mdga1	-4.5
	GO:0098609	cell-cell adhesion	Bcl6|Cbln1|Igfbp2|Mdga1|Cdh22|Igfn1|Zbtb16|Vstm2l|Podxl2	-4.3
	GO:0098742	cell-cell adhesion via plasma-membrane adhesion molecules	Cbln1|Mdga1|Cdh22|Igfn1|Vstm2l	-3.9

## Sheet: Supplementary Table 4
	gene name	log2Fold	padj		gene name	log2Fold	padj
	Gm28661	7.39491	0.0109483		Gm12895	-2.47544	3.23658e-09
	Gm9794	0.779209	0.0018639		Gm12896	-2.47544	3.23658e-09
	B230206H07Rik	0.608737	0.0720659		Gm23935	-1.8714	2.78635e-26
	Gm12992	0.544072	0.0676		Gm24270	-1.8714	2.78635e-26
	Gm50253	0.483276	0.099534		Gm24245	-1.8714	2.78635e-26
					Gm45640	-0.6854	0.01403
					A630072M18Rik	-0.620484	0.0559328
					6530402F18Rik	-0.569857	0.0240568
					Gm14434	-0.488475	0.0923695
					Gm4673	-0.462626	0.0923695
					0610012G03Rik	-0.352654	0.0571022
					Gm42517	-0.292058	0.0939338
